# Supplementary material for: The Structure of Zinc Chelidonate in the Crystalline Phase, Aqueous Solution and Assessment of the Interaction with Serum Albumin
Source: Molecules. 2026 Apr 22;31(9):1378. doi: 10.3390/molecules31091378 (PMC13164747; doi:10.3390/molecules31091378)
Supplement: Supplementary file 1 [file molecules-31-01378-s001.zip]

Archive with 1 entries (1 files):
- molecules-4199503-supplementary.pdf
